# Supplementary material for: Targeting SHP2 Cryptic Allosteric Sites for Effective Cancer Therapy
Source: Int J Mol Sci. 2024 Jun 4;25(11):6201. doi: 10.3390/ijms25116201 (PMC11172685; doi:10.3390/ijms25116201)
Supplement: Supplementary file 1 [file ijms-25-06201-s001.zip]

Archive with 1 entries (1 files):
- ijms-2994082-supplementary.pdf
